# Supplementary material for: Predicted protein-protein interactions between sugar beet root maggot trypsins and sugar beet Kunitz trypsin inhibitors using deep learning
Source: Data Brief. 2026 Jun 27;67:113020. doi: 10.1016/j.dib.2026.113020 (PMC13342942; doi:10.1016/j.dib.2026.113020)
Supplement: Supplementary file 2 — Supplemental Table 1. Predicted BvKTI trypsin cleavage. [file mmc2.xlsx]

## Sheet: Sheet1
B. vulgaris KTIs	query	target	identity	match_length	mismatches	gap_openings	q.start	q.end	t.start	t.end	e-value	bit_score	database
BvKTI1	query1	Bv4_081010_nnrr.t1	100	198	0	0	1	198	1	198	1e-143	402	RefBeet-1.1
BvKTI2	query1	Bv_06500_pdgi.t1	74.26	202	44	4	1	198	1	198	1e-96	283	RefBeet-1.1
BvKTI3	query1	Bv_06520_zcfr.t1	70.35	199	55	3	1	197	1	197	4e-92	271	RefBeet-1.1
BvKTI4	query1	Bv3u_069470_mnqs.t1	61.84	207	65	7	1	197	1	203	5e-74	225	RefBeet-1.1
BvKTI5	query1	Bv_06530_ieoe.t1	69.14	162	45	2	41	198	2	162	4e-72	219	RefBeet-1.1
BvKTI6		Bv_06540_xxgs.t1
BvKTI7	query1	Bv_06490_cgoi.t1	55.72	201	79	5	1	195	1	197	4e-67	207	RefBeet-1.1
BvKTI8	query1	Bv_06600_jufw.t1	52.88	208	77	8	1	194	1	201	5e-59	187	RefBeet-1.1
BvKTI9	query1	Bv_06470_efpt.t1	48.74	199	86	7	1	191	1	191	1e-49	162	RefBeet-1.1
BvKTI10	query1	Bv_06550_muoq.t1	68.6	86	25	1	112	197	1	84	7e-36	123	RefBeet-1.1
BvKTI11	query1	Bv_06580_frjx.t1	39.71	136	54	1	60	195	20	127	1e-28	106	RefBeet-1.1
BvKTI12	query1	Bv6_153420_udjq.t1	33.81	210	116	10	1	191	1	206	5e-20	84.7	RefBeet-1.1
BvKTI13	query1	Bv6_153430_sfyg.t1	33.82	207	115	10	4	191	5	208	9e-20	84	RefBeet-1.1
BvKTI14	query1	Bv6_153400_criy.t1	32.93	164	101	5	4	161	5	165	3e-19	83.2	RefBeet-1.1
BvKTI15	query1	Bv6_153410_hihh.t1	33.33	183	99	8	28	191	33	211	3e-18	79.7	RefBeet-1.1
BvKTI16	query1	Bv3_066450_dhqp.t1	35.67	157	93	5	1	151	1	155	1e-16	75.5	RefBeet-1.1
BvKTI17	query1	Bv6_153440_aich.t1	29.55	176	113	5	1	166	1	175	3e-13	65.5	RefBeet-1.1
BvKTI18	query1	Bv6_153590_kpiu.t1	32.43	111	63	5	23	121	23	133	9e-08	50.4	RefBeet-1.1
BvKTI19	query1	Bv6_153580_rnpy.t1	29.03	124	69	5	22	126	2	125	3e-06	45.8	RefBeet-1.1
BvKTI20	query1	Bv8_192190_tujs.t1	31.01	158	95	8	33	178	35	190	8e-06	44.7	RefBeet-1.1
BvKTI21	query1	Bv_41530_sisg.t1	29.65	172	107	7	1	162	1	168	1e-05	44.3	RefBeet-1.1
BvKTI22	query1	Bv6_153450_yxie.t1	27.52	149	98	6	23	162	29	176	5e-05	42.7	RefBeet-1.1
T. myopaeformis trypsins
GeneID	Description	Length (bp)	e-Value	sim mean	#GO	GO IDs	InterPro GO Names
g7808	RecName: Full=Seminase; Flags: Precursor [Drosophila melanogaster]	260	1.45076E-45	52.67	4	P:GO:0022414; P:GO:0051604; F:GO:0016787; F:GO:0140096	P:proteolysis; F:serine-type endopeptidase activity
g3594	RecName: Full=Seminase; Flags: Precursor [Drosophila melanogaster]	260	1.7042E-45	52.54	4	P:GO:0022414; P:GO:0051604; F:GO:0016787; F:GO:0140096	P:proteolysis; F:serine-type endopeptidase activity
g23695	RecName: Full=Trypsin zeta; Flags: Precursor [Drosophila melanogaster]	271	7.63331E-90	61.46	2	F:GO:0016787; F:GO:0140096	P:proteolysis; F:serine-type endopeptidase activity
g23693	RecName: Full=Trypsin eta; Flags: Precursor [Drosophila melanogaster]	265	5.62876E-79	59.93	2	F:GO:0016787; F:GO:0140096	P:proteolysis; F:serine-type endopeptidase activity
g3592	RecName: Full=Seminase; Flags: Precursor [Drosophila melanogaster]	465	9.07652E-54	57.11	5	P:GO:0022414; P:GO:0051604; F:GO:0016787; F:GO:0140096; C:GO:0005829	P:proteolysis; F:serine-type endopeptidase activity
g7809	RecName: Full=Seminase; Flags: Precursor [Drosophila melanogaster]	679	3.39112E-51	56.7	5	P:GO:0022414; P:GO:0051604; F:GO:0016787; F:GO:0140096; C:GO:0005829	P:proteolysis; F:serine-type endopeptidase activity
g23699	RecName: Full=Trypsin delta; Flags: Precursor [Drosophila melanogaster]	264	4.13757E-62	57.55	3	F:GO:0016787; F:GO:0140096; C:GO:0005829	P:proteolysis; F:serine-type endopeptidase activity
g23186	RecName: Full=Trypsin; Flags: Precursor [Sarcophaga bullata]	268	2.09495E-58	57.06	2	F:GO:0016787; F:GO:0140096	P:proteolysis; F:serine-type endopeptidase activity
g18287	RecName: Full=Trypsin; Flags: Precursor [Sarcophaga bullata]	268	2.09495E-58	57.06	2	F:GO:0016787; F:GO:0140096	P:proteolysis; F:serine-type endopeptidase activity
