# Supplementary material for: Predicted protein-protein interactions between sugar beet root maggot trypsins and sugar beet Kunitz trypsin inhibitors using deep learning
Source: Data Brief. 2026 Jun 27;67:113020. doi: 10.1016/j.dib.2026.113020 (PMC13342942; doi:10.1016/j.dib.2026.113020)
Supplement: Supplementary file 3 — Supplemental Data 1. The BvKTI and TmTrp protein sequences have been extracted from conceptually translated genomes of B. vulgaris RefBeet1.1 proteome at https://bvseq.boku.ac.at/ set on default queried with DV501688 (Bv4_081010_nnrr.t1) BvSTI (BvKTI1). The T. myopaeformis sequences were identified in NCBI, BioSample accession: SAMN37733483, BioProject ID PRJNA1026092 available at the URL: https://www.ncbi.nlm.nih.gov/bioproject/PRJNA1026092. [file mmc3.xlsx]

## Sheet: Sheet1
	Name of enzyme	No. of cleavages	Positions of cleavage sites
BvKTI1	Trypsin	13	7 37 58 60 72 74 79 90 124 158 160 172 190
BvKTI2	Trypsin	11	7 35 45 58 70 88 154 156 165 189 190
BvKTI3	Trypsin	12	7 56 58 70 88 103 158 160 172 189 190 198
BvKTI4	Trypsin	14	7 57 76 94 109 151 155 159 161 169 177 194 195 202
BvKTI5	Trypsin	12	19 21 33 45 66 118 122 129 136 153 154 161
BvKTI6	Trypsin	10	6 28 37 38 45 54 55 60 72 74
BvKTI7	Trypsin	17	7 38 39 55 58 70 88 116 125 140 156 158 167 173 191 192 203
BvKTI8	Trypsin	16	7 42 58 61 73 91 102 120 129 138 142 158 160 178 196 197
BvKTI9	Trypsin	15	7 37 38 54 57 87 115 124 136 152 154 163 189 190 200
BvKTI10	Trypsin	6	45 47 59 76 77 85
BvKTI11	Trypsin	9	20 32 50 78 87 97 103 121 122
BvKTI12	Trypsin	19	50 52 61 85 92 94 95 128 129 150 153 158 162 174 186 189 190 204 205
BvKTI13	Trypsin	21	41 51 53 58 62 87 94 96 121 130 131 152 155 160 164 176 188 191 192 206 207
BvKTI14	Trypsin	19	38 40 42 61 90 94 119 128 129 150 153 155 166 197 206 212 227 245 262
BvKTI15	Trypsin	15	29 42 54 56 65 89 100 134 158 167 169 195 207 209 210
BvKTI16	Trypsin	18	43 53 63 78 131 132 143 146 153 156 160 166 173 191 206 208 210 211
BvKTI17	Trypsin	9	25 49 54 99 155 158 175 206 220
BvKTI18	Trypsin	17	66 79 120 154 160 166 169 171 176 178 186 191 204 205 209 226 227
BvKTI19	Trypsin	20	29 46 59 69 72 107 121 155 161 164 166 171 173 185 198 199 203 206 211 220
BvKTI20	Trypsin	17	2 61 63 96 105 112 131 148 149 151 153 172 178 179 180 197 219
BvKTI21	Trypsin	12	56 77 96 115 121 153 156 164 184 196 222 223
BvKTI22	Trypsin	21	2 66 68 70 101 132 137 149 150 153 156 172 174 178 180 192 199 221 223 225 226
